# Supplementary material for: Multi-Component 3D Bioprinted Platform with Sacrificial Matrix and Collagen-Based Bioinks for Skeletal Muscle Tissue Engineering
Source: Polymers (Basel). 2026 May 17;18(10):1223. doi: 10.3390/polym18101223 (PMC13210422; doi:10.3390/polym18101223)
Supplement: Supplementary file 1 [file polymers-18-01223-s001.zip]

Archive with 1 entries (1 files):
- polymers-4291754-supplementary.pdf
